# Supplementary material for: Effects of the loss of estrogen on the heart’s hypertrophic response to chronic left ventricle volume overload in rats
Source: PeerJ. 2019 Oct 21;7:e7924. doi: 10.7717/peerj.7924 (PMC6812667; doi:10.7717/peerj.7924)
Supplement: Supplemental Information 1 [file peerj-07-7924-s001.xlsx]

## Sheet: Sacrifice data
Identification	Surgery	Status	BW (g)	Tibia (mm)	Heart (mg)	LA (mg)	LV (mg)	RV (mg)	Lungs (g)
MCR45	SHAM		419	51.44	968.2	32.2	751	143.9	1.5636
MCR46	SHAM		432.4	50.33	948.3	23.2	716.3	168.8	1.738
MCR74	SHAM		462.2	52.71	1109.3	24	859.9	180.6	1.8144
MCR75	SHAM		350	50.28	873.4	14.9	677.4	138.6	1.2298
MCR76	SHAM		492.1	52.02	934.4	17.6	716.7	168.2	1.8391
MCR77	SHAM		478.5	51.73	926.1	18.7	721.8	159.2	1.5778
MCR79	SHAM		441	51.43	1055.8	20	815.9	178.6	1.3236
MCR80	SHAM		438.3	51.58	948.3	30.8	710.7	175.6	1.9044
MCR81	SHAM		459.3	50.93	947	23.1	714	182.9	1.823
MCR82	SHAM		372.4	49.96	918.4	17	697.8	184.3	1.469
MCR83	SHAM		357.3	51.16	963.7	49	702.7	189.1	2.2021
MCOVX1	SHAM	Ovx	348.5	48.89	649	7.9	508	114	2.457
MCOVX2	SHAM	Ovx	407	49.73	771.5	13.8	570.5	148.9	1.4602
MCOVX3	SHAM	Ovx	351.2	49.47	711.3	25.3	538	104.2	3.2651
MCOVX4	SHAM	Ovx	358.9	51.33	815.9	27.5	611.7	143	2.9105
MCOVX5	SHAM	Ovx	419.6	49.11	799.7	18.5	611.9	156.5	1.5451
MCOVX6	SHAM	Ovx	341.5	50.92	699.3	11.6	565.5	114.4	2.8553
MCOVX7	SHAM	Ovx	327	50.87	766.6	18.1	619.5	98.4	2.8774
MCOVX8	SHAM	Ovx	410.6	49.71	868.8	12.7	627.3	168.4	1.308
MCOVX9	SHAM	Ovx	385.6	48.62	773.8	24.4	603.1	110.7	2.5647
MCOVX10	SHAM	Ovx	333.8	49.33	795.1	17.4	622.7	130.6	3.179
MCR26	AR		378.4	51.77	1442.1	33.7	1187.5	197.6	1.9496
MCR16	AR		306.8	51.7	1553.9	48.7	1253.8	212.3	4.299
MCR17	AR		414.7	52.88	1798.2	37	1374.6	354.6	1.9871
MCR18	AR		402.6	51.22	1840.8	43.5	1512.5	243.3	1.7195
MCR19	AR		350.8	52.28	1673.2	51.2	1316	257.5	4.3246
MCR20	AR		504	52.7	2118	53.5	1666.3	301.1	2.9846
MCR22	AR		375.9	52.78	1517.2	34.9	1224.8	199.9	4.3701
MCR23	AR		468.8	53.51	2404.4		1864.6	344.5	2.5714
MCR44	AR		447.7	53.08	1723.9	61	1384.6	233.5	3.7125
MCR40	AR		464.2	53.04	1702.7	47.3	1352.8	240.7	1.9217
MCR42	AR		435.7	53.21	1631.2	33.5	1351.1	228.1	2.7133
MCR60	AR		524.3	55.1	1712.6	47.4	1371.9	243.1	2.9845
MCR61	AR		455.2	52.45	1698	67.3	1400	187.7	3.8308
MCOVX11	AR	Ovx	352.1	48.87	1207.1	26.2	958.3	197.1	2.9861
MCOVX12	AR	Ovx	490.5	50.06	1463.4	43.8	1122.5	246.4	1.4999
MCOVX13	AR	Ovx	376.3	50.12	1298.6	32.4	976.8	228.9	3.4215
MCOVX14	AR	Ovx	457.8	50.34	1349.2	25.6	1052.7	193.6	2.6626
MCOVX15	AR	Ovx	392.4	49.92	1191.3	36.8	953.3	178.9	1.5719
MCOVX16	AR	Ovx	439.7	50.31	1326.5	21.5	1047.7	166.9	1.6312
MCOVX18	AR	Ovx	442.1	50.27	1280	30	869.9	276.4	1.3688
MCOVX19	AR	Ovx	442.3	51.59	1359.7	30.1	1121.3	154.8	1.535
MCOVX20	AR	Ovx	413.1	50.52	1282.1	35	1036	148.7	1.845
MCOVX21	AR	Ovx	363.7	50.57	1284.8	35.2	1011.6	210.8	3.422
					Heart (g)	LA (mg)	LV (g)	RV (g)
MCOVX44	SHAM	Ovx+E2	363.4	47.89	0.931	23	0.679	0.19	1.649
MCOVX45	SHAM	Ovx+E2	351.4	49.52	0.967	22.2	0.724	0.18	1.183
MCOVX46	SHAM	Ovx+E2	345.8	47.41	0.86	24.8	0.648	0.161	1.631
MCOVX47	SHAM	Ovx+E2	354	48.62	0.821	20	0.644	0.123	1.392
MCOVX48	SHAM	Ovx+E2	322	47.75	0.784	16.6	0.584	0.149	1.936
MCOVX49	SHAM	Ovx+E2	315.2	48.43	0.854	21.9	0.623	0.175	1.438
MCOVX23	AR	Ovx+E2	285.3	47.53	1.1634	38	0.941	0.178	2.215
MCOVX27	AR	Ovx+E2	314.5	47.5	1.047	30.8	0.846	0.141	1.361
MCOVX29	AR	Ovx+E2	292.5	48.03	1.163	36.5	0.926	0.161	1.581
MCOVX34	AR	Ovx+E2	305.5	46.86	1.272	30.3	1.02	0.185	1.309
MCOVX55	AR	Ovx+E2	378	49.22	1.393	29.3	1.049	0.271	1.438
MCOVX59	AR	Ovx+E2	329.5	48.72	1.2394	28.1	0.9858	0.1735	1.5913
MCOVX63	AR	Ovx+E2	298.8	47.57	1.2304	30.8	0.9694	0.1756	1.4488
MCOVX64	AR	Ovx+E2	358.6	49.25	1.3541	50.3	1.0507	0.2042	1.6422

## Sheet: Echo data
Identification	Surgery	Status	IVSd (cm) SWT Septum Wall Thickness	LVIDd (cm) EDD End-diastolic Diameter	LVPWd (cm) PW Posterior Wall	IVSs (cm) ESD End-systolic Diameter	RWT (unitless) Relative Wall Thickness	Ejection fraction (%)	MV E point (cm/s) E Wave	MC A point (cm/s) A Wave	Ao dec slope (cm/s2) Slope	Heart rate	Stroke volume (ml)	Cardiac output (ml/min)
MCR45	SHAM		0.11625	0.8655	0.13025	0.3015	0.268631	87.8388	93.5333	38.7	2535.67	362	0.361333	130.803
MCR46	SHAM		0.117	0.768833	0.124333	0.309667	0.304357	83.7494	99.55	71.45	2584.5	329	0.328333	108.022
MCR74	SHAM		0.113	0.765	0.129	0.34725	0.295425	83.579	106	75.1	3996	423.667	0.287	121.592
MCR75	SHAM		0.113	0.74525	0.1215	0.299	0.303254	82.2358	94.2	62	3125	402.75	0.308667	124.315
MCR76	SHAM		0.113	0.81725	0.1245	0.33425	0.276537	83.2724	74.5	53.1	2313	345	0.283	97.635
MCR77	SHAM		0.1075	0.769	0.12175	0.3895	0.279584	74.3456	81.6333	62.3	2473.67	360	0.284	102.24
MCR79	SHAM		0.1075	0.72675	0.11175	0.30075	0.295838	82.8746	102.133	60.0667	2921	390	0.303	118.17
MCR80	SHAM		0.0935	0.724	0.123	0.265	0.258287	86.6028	82.5	48.3	2409	396	0.277	109.692
MCR81	SHAM		0.1075	0.82375	0.12725	0.32175	0.261002	84.7438	107.5	68.925	4348	365.333	0.303667	110.94
MCR82	SHAM		0.1005	0.721	0.106	0.22375	0.278779	90.3694	86.25	61.75	3195	479.333	0.232333	111.365
MCR83	SHAM		0.109333	0.7875	0.106667	0.306	0.277672	84.9012	112	68.05	3016	390	0.275333	107.38
MCOVX1	SHAM	Ovx	0.0963333	0.710125	0.115667	0.3515	0.271314	75.4992	112	68.05	3016	365.5	0.225083	82.268
MCOVX2	SHAM	Ovx	0.110867	0.747225	0.116933	0.3853	0.296742	73.4114	89.825	48.4625	2764.5	397.625	0.207021	82.3167
MCOVX3	SHAM	Ovx	0.0955733	0.702445	0.126387	0.34546	0.272116	75.8136	89.0312	52.5656	2698.62	381.325	0.222755	84.9421
MCOVX4	SHAM	Ovx	0.0893147	0.606289	0.135	0.414692	0.294627	67.1798	86.7078	42.1414	2643.16	357.581	0.226189	80.8809
MCOVX5	SHAM	Ovx	0.10625	0.75075	0.143	0.42675	0.28305	67.6886	69.5667	44.7	2490	360	0.201333	72.48
MCOVX6	SHAM	Ovx	0.1314	0.7548	0.1314	0.3774	0.348172	75	58.8333	36.4333	1474	306	0.219333	67.116
MCOVX7	SHAM	Ovx	0.107333	0.702667	0.143667	0.391	0.305503	69.0362	79.75	58.05	1686	339	0.176667	59.89
MCOVX8	SHAM	Ovx	0.12475	0.7465	0.153	0.34	0.334226	79.2557	76.3	59.9	1966	362	0.244	88.328
MCOVX9	SHAM	Ovx	0.117	0.767	0.135667	0.341667	0.305085	80.1567	107	79.6	2910	402	0.236	94.872
MCOVX10	SHAM	Ovx	0.113	0.72825	0.10475	0.27325	0.310333	85.9214	91.9	74.2	2061.5	334.667	0.252333	84.4476
MCR26	AR		0.121	1.14333	0.2	0.697	0.211662	77.8875	102	53.4	2603	365	0.662	241.63
MCR16	AR		0.134	0.972667	0.169667	0.462667	0.275531	62.8362	115.667	53.1333	3065	432.333	0.443667	191.812
MCR17	AR		0.156667	1.18	0.17	0.672667	0.265537	77.374	124	61.8	3684	375.333	0.512667	192.421
MCR18	AR		0.15125	1.1925	0.211	0.683	0.253669	67.5036	119.333	58.1	3771.33	392	0.800333	188.13
MCR19	AR		0.181333	1.13	0.17	0.716667	0.320944	67.1962	113	51.8	3324	382.667	0.607	232.279
MCR20	AR		0.12175	1.018	0.186667	0.582	0.239194	59.7767	97	58.1	3036.5	370.333	0.436	161.465
MCR22	AR		0.12625	1.305	0.254667	0.869	0.193487	67.3149	102	56.8	4225	342	0.559333	191.292
MCR23	AR		0.113	0.97025	0.163	0.45625	0.23293	55.6577	110	66.4	4616	392	0.479333	187.899
MCR44	AR		0.12025	1.0575	0.18575	0.67275	0.227423	66.5811	97.375	49.05	3003	334.667	0.486	162.648
MCR40	AR		0.132	1.085	0.15125	0.70975	0.243318	59.5287	101.267	47.7	3073.33	388.667	0.544667	211.694
MCR42	AR		0.1245	1.065	0.14175	0.615667	0.233803	57.2091	125.333	62.8	3323.33	400	0.428667	171.467
MCR60	AR		0.17	1.16667	0.175667	0.742	0.291429	59.5504	91.4	52.9333	2393.33	384.667	0.386	148.481
MCR61	AR		0.136	1.0415	0.1785	0.622	0.261162	64.3334	121	71.9333	5845.67	363.667	0.547667	199.168
MCOVX11	AR	Ovx	0.12025	0.952	0.1575	0.614	0.252626	58.4029	75.2	43.9	3025	368.667	0.310333	114.41
MCOVX12	AR	Ovx	0.1515	1.02675	0.146	0.59925	0.295106	65.9367	92.8	54.4	3139	339.667	0.344	116.845
MCOVX13	AR	Ovx	0.11875	0.95675	0.133	0.625	0.248236	57.326	78.9333	34.6333	2603.67	444.333	0.333333	148.111
MCOVX14	AR	Ovx	0.1358	1.088	0.1304	0.7394	0.249632	53.815	74.4667	46.8	2409.33	370.333	0.455333	168.625
MCOVX15	AR	Ovx	0.12325	0.94775	0.1615	0.5725	0.26009	63.5109	95	52.7	2577	384.667	0.459	176.562
MCOVX16	AR	Ovx	0.129	0.988	0.14725	0.71	0.261134	48.358	87.8667	47.6333	3136	335	0.388333	130.092
MCOVX18	AR	Ovx	0.128333	0.886	0.162667	0.394667	0.289691	80.1576				326.333	0.383	124.986
MCOVX19	AR	Ovx	0.14325	1.00025	0.1955	0.578	0.286428	66.6083	87.2	42.4	3239	392	0.473	185.416
MCOVX20	AR	Ovx	0.14	0.98825	0.13875	0.640333	0.283329	58.0165	91.1	50.3	3325	372	0.426333	158.596
MCOVX21	AR	Ovx	0.160333	0.989333	0.155	0.680333	0.324124	52.7112	90.35	55.5	2196	396	0.404	159.984
MCOVX44	SHAM	Ovx+E2	0.105	0.786	0.124	0.408	0.267176	73.0552	101.6	59.8	3493	394	0.281	110.714
MCOVX45	SHAM	Ovx+E2	0.118	0.776	0.126	0.397	0.304124	73.8268	86.7	54	2725	317	0.321	101.757
MCOVX46	SHAM	Ovx+E2	0.102	0.74	0.119	0.398	0.275676	71.073	89.7	57	2672	333	0.292	97.236
MCOVX47	SHAM	Ovx+E2	0.099	0.759	0.115	0.408	0.26087	71.1041	93.4	51.1	2706	417	0.314	130.938
MCOVX48	SHAM	Ovx+E2	0.106	0.791	0.11	0.403	0.268015	74.0428	80.5	50.4	2077	340	0.285	96.9
MCOVX49	SHAM	Ovx+E2	0.098	0.771	0.109	0.332	0.254215	81.4575	89.8	57	2527	372	0.275	102.3
MCOVX23	AR	Ovx+E2	0.116	1.015	0.136	0.686	0.228571	54.321	99.4	53.7	2923	347	0.437	151.639
MCOVX27	AR	Ovx+E2	0.126	0.935	0.143	0.488	0.269519	72.7594	103.7	58.5	3135	329	0.434	142.786
MCOVX29	AR	Ovx+E2	0.137	0.98	0.155	0.484	0.279592	75.6085	103.4	65.6	2964	368	0.348	128.064
MCOVX34	AR	Ovx+E2	0.142	0.973	0.143	0.621	0.291881	59.266	101.7	51.3	2565	334	0.454	151.636
MCOVX55	AR	Ovx+E2	0.103	0.951	0.149	0.535	0.216614	68.352	106	53.9	2913	383	0.363	139.029
MCOVX59	AR	Ovx+E2	0.123	0.928	0.146	0.454	0.265086	76.066	137.3	93.5	4596	310	0.426	132.06
MCOVX63	AR	Ovx+E2	0.143	1.036	0.153	0.613	0.276062	64.9892	110.3	71.7	4293	347	0.533	184.951
MCOVX64	AR	Ovx+E2	0.139	0.976	0.166	0.558	0.284836	67.3135	125.7	84.9	3512	392	0.488	191.296

## Sheet: Figures 1 and 2
Figure 1A			Figure 1B			Figure 1C			Figure 1D			Figure 1E			Figure 1F
AR	AROvx		AR	AROvx		AR	AROvx		AR	AROvx		AR	AROvx		AR	AROvx
1.5	1.55		1.62	1.6		1.254	1.275		0.926718	0.772684		1.626	1.298		1.664	1.3
1.61	1.67		1.71	1.63		1.477	1.282		0.747636	0.758436		2.245	1.394		2.14	1.683
1.87	1.74		1.87	1.76		1.257	1.458		0.920608	0.711985		1.505	1.904		1.699	1.916
1.74	1.53		1.79	1.59		1.541	1.27		0.799511	0.840263		2.714	1.92		2.057	2.006
2.2	1.71		2.27	1.75		1.46	1.324		0.711233	0.639788		2.059	1.624		1.43	1.478
1.58	1.65		1.67	1.45		1.315	1.187		0.800923	1.0605		1.479	1.602		1.694	1.42
2.5	1.75		2.54	1.87		1.686	1.34		0.662224	0.881243		1.897	1.978		1.518	2.106
1.79	1.65		1.88	1.73		1.376	1.324		0.792193	0.767572		1.454	1.783		1.44	1.802
1.77	1.65		1.84	1.69		1.366	1.325		0.708283	0.697381		1.648	1.69		1.875	1.818
1.69	1.75		1.84	1.87		1.402	1.366		0.680683	0.574926		1.847	2.099		1.764	2.281
1.76			1.9			1.346			0.765449	0.70949		1.857			1.666
1.6			1.91			1.322			0.769813			1.628
Figure 2A			Figure 2B			Figure 2C			Figure 2D			Figure 2E			Figure 2F
Ovx	Ovx + E2		Ovx	Ovx + E2		Ovx	Ovx + E2		Ovx	Ovx + E2		Ovx	Ovx + E2		Ovx	Ovx + E2
0.82	0.97		0.82	0.92		0.917	1.015		0.898301	0.869222		1.16	0.953		0.729	0.98
0.8	1		0.78	0.99		0.965	1.003		0.873461	0.878403		0.702	1.089		0.752	0.901
0.74	0.89		0.73	0.88		0.908	0.956		0.902043	0.845639		0.755	0.99		0.716	0.861
0.85	0.85		0.83	0.88		0.935	0.981		0.799317	0.846008		0.767	1.065		0.74	1.159
0.83	0.81		0.83	0.79		0.97	1.022		0.805369	0.880974		0.683	0.967		0.594	0.858
0.73	0.89		0.77	0.85		0.975	0.996		0.892362	0.969195		0.744	0.933		0.53	0.906
0.8			0.84			0.908			0.821403			0.599			0.782
0.9			0.85			0.964			0.942997			0.828			0.84
0.8			0.82			0.991			0.953717			0.8			0.748
0.83			0.85			0.941			1.02231			0.856			0.986

## Sheet: Figures 3 to 5
Figure 3A							Figure 3B
Nppa	Nppb	Myh6	Myh7				Nppa			Nppb			Myh6			Myh7
0.511979	1.4878	0.371694	2.44561				AR	AROvx		AR	AROvx		AR	AROvx		AR	AROvx
0.310821	1.69723	0.87187	2.67622				11.9105	17.5935		3.71453	2.99141		0.660754	1.0876		1.56938	1.35961
0.377397	1.33162	0.698429	2.20411				7.082	23.3762		4.23741	2.42978		0.525654	0.620349		2.14384	1.32243
0.34013	1.81905	0.651657	1.26593				10.3687	19.5212		4.93545	3.16198		0.551788	0.835755		2.8683	1.76932
0.458234	2.04653	0.738252	1.6704				5.11295	7.50041		5.74848	1.86714		0.669978	0.877306		1.84063	0.954751
0.270586	1.31329	0.62946	2.75146				8.96409	24.5384		4.54154	3.0969		0.432924	0.65572		2.90834	1.73291
							17.8043	17.9632		5.9101	5.39202		0.52931	0.98702		1.33811	1.50858
Figure 3C							Figure 3D
Col1a1	Col3	Lox	Ctgf				Col1a1			Col3			Lox			Ctgf
0.527842	0.588742	0.954484	0.620798				AR	AROvx		AR	AROvx		AR	AROvx		AR	AROvx
0.772806	0.560858	0.854287	1.0155				0.614796	1.30425		0.526939	1.16288		1.28591	1.99873		3.14312	2.51016
0.772806	0.508989	0.713405	1.13461				0.964718	1.26858		0.804245	1.22069		1.01592	1.20504		2.95303	5.64816
0.456339	0.443101	0.890565	0.915223				1.10817	1.48784		1.03219	1.18731		1.75661	1.18845		4.03396	5.26992
0.509862	0.568687	0.819487	1.04405				1.07787	1.07417		1.18567	1.66752		1.06643	1.50429		1.21604	1.9289
0.640903	0.700136	0.89676	0.769608				0.863447	1.13541		1.03937	1.21226		1.13508	1.41331		1.895	3.22161
							1.43215	1.63945		1.60849	1.6332		1.19151	1.46315		3.16498	5.12581
Figure 3E							Figure 3F
ERRalpha	ERRgamma	RXRgamma					ERRalpha			ERRgamma			RXRgamma
0.553821	0.875612	1.02473					AR	AROvx		AR	AROvx		AR	AROvx
0.82216	1.04128	0.892081					0.667801	1.17234		0.577688	1.00812		0.545347	1.02168
0.58947	1.04853	1.1609					0.64954	0.817554		0.677533	0.780068		0.644051	0.562898
0.561552	0.900229	0.904534					0.80524	1.10144		0.686991	0.813194		0.771237	0.753116
0.681833	0.805727	0.956108					0.810841	0.834733		0.89401	0.980556		0.904534	0.986879
0.799678	0.991967	0.99671					0.631779	0.965525		0.90649	0.994244		0.956108	0.818438
							0.89347	0.999574		0.828379	1.22406		0.699912	1.00065
Figure 4A
Fat/CD36 AR	Fat/CD36 SOvx	Fat/CD36 AROvx		Cpt2 AR	Cpt2 SOvx	Cpt2 AROvx		Acadvl AR	Acadvl SOvx	Acadvl AROvx		Decr1 AR	Decr1 SOvx	Decr1 AROvx		Echs1 AR	Echs1 DOvx	Echs1 AROvx		Hadh AR	Hadh SOvx	Hadh AROvx		HadhA AR	HadhA SOvx	HadhA AROvx
0.879648	1.12896	1.11342		0.692338	1.14834	1.07144		0.763962	1.24106	1.03639		0.578792	0.973408	0.693091		0.84054	1.21368	1.28288		0.729972	1.30669	0.983442		0.635515	1.17772	0.892545
0.873572	1.08297	0.97603		0.682806	1.01364	0.806389		0.683766	0.940548	0.871501		0.483342	1.61453	0.960006		0.823242	1.28288	1.00653		0.60538	1.14545	0.838517		0.576742	1.08372	0.740205
1.15268	1.07549	1.03168		1.10156	0.932741	0.900968		0.921192	1.09549	1.01507		0.966684	0.8474	0.953375		0.979005	1.2478	1.2053		0.766263	1.06874	0.969903		0.810002	0.990341	0.943437
0.969289	0.996539	0.891927		0.979114	0.95234	0.939229		0.82449	0.940548	0.758685		0.490089	0.807266	0.883386		0.919797	0.768112	0.795199		0.804359	1.0252	0.917584		0.793332	1.12974	0.976707
0.873572	1.26138	1.00347		0.852368	1.04214	0.97235		0.595252	0.883666	0.737939		0.758445	0.986996	0.611793		0.882329	0.992671	0.888466		0.782364	1.09879	0.862091		0.766309	1.30676	0.88638
0.949341	0.97603	0.873572		0.876331	1.04939	0.882427		0.698133	0.801944	0.707878		1.06519	0.865206	0.503867		0.784251	0.919797	0.876234		0.782364	1.08366	0.671711		0.804407	1.12194	0.771639
Figure 4B
Glut1 AR	Glu1 SOvx	Glut1AROvx		Glut4 AR	Glut4 SOvx	Glut4 AROvx		Hk1 AR	Hk1 SOvx	Hk AROvx		Pfk AR	Pfk SOvx	Pfk ARROvx		Eno3 AR	Eno3 SOvx	Eno3 AROvx		Pdha1 AR	Psha1 SOvx	Pdha1 AROvx		Pdk4 AR	Pdk4 SOvx	Pdk4 AROvx
1.06447	1.68195	1.30146		1.00873	1.01574	2.16225		1.07618	0.97665	1.09879		0.910214	1.11286	0.879208		0.587297	1.3776	1.58245		0.953696	0.896019	1.09551		0.345043	0.635009	0.541431
1.14087	1.34736	1.23982		0.81934	1.11925	0.878147		1.00411	0.983443			0.744466	1.07496	0.797898		0.36657	1.67268	0.608008		0.79642	0.871517	0.774642		0.461643	0.369808	0.401884
1.56931	1.13299	1.41435		0.994838	0.947721	0.884255		1.30669	0.956551	1.13754		0.781478	1.00297	0.855166		0.514828	1.34925	0.830563		0.960329	0.853582	0.871517		0.724395	0.430728	0.541431
1.13299	1.49499	1.24845		0.954313	0.848234	0.80806		0.930394	1.03952	1.09879		0.630373	0.916545	0.739323		0.76959	0.853914	0.994582		0.7587	1.05088	0.987328		0.235672	0.533977	0.335608
1.07933	1.12516	1.1811		0.81368	1.05156	0.921805		0.97665	0.956551	1.2448		0.626018	0.849259	0.709206		0.902602	0.764274	0.896367		0.801959	0.908527	0.859519		0.272598	0.652862	0.484594
1.59122	1.02821	0.727054		0.987967	0.921805	0.796935		1.57561	0.936865	1.2024		0.826036	0.955466	0.855166		0.728077	1.63826	0.563373		0.902251	0.902251	0.871517		0.172522	0.491359	0.491359
Figure 4C
Nox2 AR	Nox2 SOvx	Nox2 AROvx		Nox4 AR	Nox4 SOvx	Nox4 AROvx		SOD1 AR	SOD1 SOvx	SOD1 AROvx		SOD AR	SOD2 SOvx	SOD2 AROvx		SOD3 AR	SOD SOvx	SOD AROvx
1.17158	0.85172	1.22133		1.01953	0.485621	0.99165		0.742528	0.933367	0.914159		0.874644	1.01169	0.94394		0.909422	0.922117	1.08901
1.52462	1.01992	1.61155		1.54532	0.730979	0.99165		0.737399	0.812543	0.732305		0.905488	0.810434	0.833219		1.04465	0.808333	1.27723
1.76351	1.00588	1.21289		1.52404	0.794381	1.46196		0.946396	0.870862	1.02848		1.10709	0.99087	0.970478		1.46716	1.02315	1.20834
0.938515	0.794683	1.63405		0.811072	0.672638	1.14703		1.0574	1.03564	0.823886		1.04013	0.850727	0.880727		1.13526	0.860365	1.0021
0.932032	0.845837	1.00588		1.17113	0.686772	0.833875		0.763403	0.986586	0.87692		0.839014	0.880727	0.94394		0.890706	0.884554	1.11963
1.61155	0.687033	1.20451		1.44183	0.431641	0.971242		0.907844	1.01432	0.795821		0.950506	0.793756	0.899233		1.30407	1.0021	0.995174
Figure 5
Nppa	Untreated							E2
Sham	0.481272	0.238974	0.282226	0.76045	0.227656			1.42892	0.643907	0.588423	1.15263	0.861502
AR	4.83973	7.03683	5.29608	2.03485	6.38606	4.01368		1.87245	3.02079	1.723	5.63699	6.21143	3.98595
Nppb	Untreated							E2
Sham	1.15707	0.717213	1.04281	1.55884	1.55884	1.14908		2.11473	0.986557	2.07121	1.31082	1.79064	1.32912
AR	3.31837	3.03243	3.91897	2.12944	3.94623	4.72552		4.56455	2.80981	1.40491	3.48335	3.43539	4.96046
Myh6	Untreated							E2
Sham	0.848217	0.775127	0.791414	0.595637	0.500869	0.665498		0.72825	0.86604	0.86604	0.490561	0.819324
AR	0.698584	0.376966	0.616642	0.679481	0.51495	0.409662		0.608153	0.791414	0.522139	0.616642	0.351721	0.633978
Myh7	Untreated							E2
Sham	3.25553	2.68122	2.08911	1.25083	1.35933	3.16651		0.621097	0.884474	1.34061	0.775335	0.860288
AR	2.58989	2.85381	4.14937	2.19298	4.12071	2.20823		3.46509	0.878364	0.878364	2.85381	3.14463	1.13516
